# Supplementary material for: The amoebicidal effect of Torreya nucifera extract on Acanthamoeba lugdunensis
Source: PLoS One. 2023 Feb 6;18(2):e0281141. doi: 10.1371/journal.pone.0281141 (PMC9901751; doi:10.1371/journal.pone.0281141)
Supplement: S1 Table — The dataset is the result from alamarBlue™ assay, ATP measurement by CellTiter-Glo® Luminescent Cell Viability Assay, and membrane permeability measurement by the SYTOX Green assay, which were conducted in this study. (XLSX) [file pone.0281141.s001.xlsx]

## Sheet: Sheet1
Alamar	PYG	T. nucifera 25㎍ /ml	T. nucifera 50㎍ /ml
	115.39	67.4847	7.2938
	87.0746	60.0178	6.2451
	99.5123	61.3392	10.1043
	98.0232	62.0733	8.3006
	100	62.7288	7.98595
CellTiter	PYG	T. nucifera 25㎍ /ml	T. nucifera 50㎍ /ml
	1694.27	493.358	491.018
	1616.49	573.368	528.02
	1577.55	549.984	553.792
	1607.81	574.517	552.889
	1624.03	547.807	531.43
SYTOX	Triton X-100	PYG	T. nucifera 25㎍ /ml	T. nucifera 50㎍ /ml
	4141.91	4257.08	1763.09	2269.78
	4350.73	2295.92	2639.99	2532.05
	4171.87	2359.2	2670.54	2051.56
	4190.35	2619.58	2543.91	2017.73
	4937.3	2504.19	2816.6	2134.8
	5718.84	2419.68	2954.36	2626.97
	4585.17	2742.61	2564.75	2272.15
